# Supplementary material for: Designing a broad-spectrum multi-epitope subunit vaccine against leptospirosis using immunoinformatics and structural approaches
Source: Front Immunol. 2025 Jan 28;15:1503853. doi: 10.3389/fimmu.2024.1503853 (PMC11811080; doi:10.3389/fimmu.2024.1503853)
Supplement: Supplementary file 2 [file DataSheet2.xlsx]

## Sheet: B-cell prediction
							Detailed Summery of B-cell, HTL and CTL epitopes prediction
						LipL71 protein (LipL71)								Sphingomyelinase C 2 (Sph2)
	Si. No.	Rank	B-cell epitope	Start point	Score	Antigencity	Final prediction	Allergencity	Toxicity		Si. No.	Rank	B-cell epitope	Start point	Score	Antigencity	Final prediction	Allergencity	Toxicity
	1	1	QQLIDSFADIDKNLND	197	0.96	-0.41	Probable non antigen	Non-allergen	Non-toxic		1	1	PRYVGVPFTWDAKTNE	363	0.96	0.8	Probable antigen	Non-allergen	Non-toxic
	2	2	KIAGRDTKTEGNKNTK	367	0.9	2.31	Probable antigen	Non-allergen	Non-toxic		2	2	SVSINNDPANPNPVNP	53	0.92	0.66	Probable antigen	Non-allergen	Non-toxic
	3	3	SSEDSEAGESNNKKKA	500	0.89	2.35	Probable antigen	Non-allergen	Non-toxic		3	3	AVPENDDPANLNPVNP	78	0.91	0.36	Probable non antigen	Non-allergen	Non-toxic
	4	3	TEEVEAIEENRKPTTH	484	0.89	0.35	Probable non antigen	Non-allergen	Non-toxic		4	3	LGIPNRANQFDDIRNF	309	0.91	0.64	Probable antigen	Non-allergen	Non-toxic
	5	3	AERIERKATTDKIAGR	356	0.89	1.15	Probable antigen	Non-allergen	Non-toxic		5	4	FKDYDTYSRNHYYLTV	566	0.89	0.51	Probable antigen	Non-allergen	Non-toxic
	6	4	DKNLNDADKYAEGKDP	207	0.88	0.95	Probable antigen	Non-allergen	Non-toxic		6	4	TVSGYTSDEFSDHYPI	421	0.89	0.71	Probable antigen	Non-allergen	Non-toxic
	7	5	TETKKSALYARAKALD	75	0.87	0.53	Probable antigen	Allergen	Non-toxic		7	4	YIFNDSGCGADWFANK	263	0.89	0.29	Probable non antigen	Non-allergen	Non-toxic
	8	5	IEENRKPTTHSSEDSE	490	0.87	0.76	Probable antigen	Non-allergen	Non-toxic		8	4	EYPYQTDVVGRTKKNW	217	0.89	0.36	Probable non antigen	Allergen	Non-toxic
	9	5	TKTEGNKNTKNQSTTE	373	0.87	2.27	Probable antigen	Non-allergen	Non-toxic		9	5	GGSGNYGYYSKFNDAS	530	0.88	0.98	Probable antigen	Non-allergen	Non-toxic
	10	6	LWRRIYEANRNKIKNP	434	0.86	0.18	Probable non antigen	Non-allergen	Non-toxic		10	5	GKYIQADPNRKNGWLK	467	0.88	0.28	Probable non antigen	Non-allergen	Non-toxic
	11	6	KESGDDAKLRMRLAAF	153	0.86	1.78	Probable antigen	Non-allergen	Non-toxic		11	5	IKESNEYYDMISRLNV	345	0.88	0.09	Probable non antigen	Allergen	Non-toxic
	12	7	SPEEENGEEENPENLQ	540	0.85	1.48	Probable antigen	Allergen	Non-toxic		12	5	DVVGRTKKNWDASLGN	223	0.88	0.61	Probable antigen	Non-allergen	Non-toxic
	13	7	DKVESAPSRKKKPATE	470	0.85	0.8	Probable antigen	Non-allergen	Non-toxic		13	6	EFSDHYPIYGFVYADP	429	0.87	0.57	Probable antigen	Non-allergen	Non-toxic
	14	7	DGLPEGWKRYVVRKKV	399	0.85	-0.6	Probable non antigen	Non-allergen	Non-toxic		14	6	PVSKQTWTVSGYTSDE	414	0.87	0.59	Probable antigen	Allergen	Non-toxic
	15	7	SSSIESAEEAYASQLA	108	0.85	0.74	Probable antigen	Non-allergen	Non-toxic		15	7	TVLIVGDLNVIKESNE	335	0.86	0.06	Probable non antigen	Non-allergen	Non-toxic
											16	7	FEEAFDTSARKILLDN	198	0.86	0.19	Probable non antigen	Non-allergen	Non-toxic
											17	8	HKKKYDQVSFQSAANG	452	0.85	0.98	Probable antigen	Non-allergen	Non-toxic
											18	8	YKDLFTSLLFLPNQTN	32	0.85	-0.11	Probable non antigen	Non-allergen	Non-toxic
					TonB-dependent receptor (TBDR)						19	8	KWPIEEKIQYIFNDSG	254	0.85	-0.13	Probable non antigen	Non-allergen	Non-toxic
											20	8	RAKRISKSDYVKNQDV	180	0.85	0.84	Probable antigen	Non-allergen	Non-toxic
	Si. No.	Rank	B-cell epitope	Start point	Score	Antigencity	Final prediction	Allergencity	Toxicity
	1	1	YSLAKSGNVRDHEVNN	458	0.94	1.22	Probable antigen	Non-allergen	Non-toxic
	2	2	PPTPDYAIFGNGFNNP	434	0.93	0.35	Probable non antigen	Non-allergen	Non-toxic					General secretory pathway protein D (GspD)
	3	2	PSTIGGVVNFITKRPP	188	0.93	0.33	Probable non antigen	Non-allergen	Non-toxic
	4	3	HKGFSPPRYQDALNNS	568	0.92	0.09	Probable non antigen	Non-allergen	Non-toxic		Si. No.	Rank	B-cell epitope	Start point	Score	Antigencity	Final prediction	Allergencity	Toxicity
	5	4	AGLRYHYETADIKYLD	417	0.9	1.16	Probable antigen	Non-allergen	Non-toxic		1	1	SVTQEEPSEKTFYANW	42	0.95	0.75	Probable antigen	Non-allergen	Non-toxic
	6	4	TKVYSAYTERNWARQN	332	0.9	0.28	Probable non antigen	Allergen	Non-toxic		2	2	NPVIQSEDLGSERKPP	252	0.93	0.66	Probable antigen	Non-allergen	Non-toxic
	7	5	YFSSQYHDDSNTRTVY	740	0.89	0.87	Probable antigen	Non-allergen	Non-toxic		3	3	RYKGEAFGQFNSGLSK	338	0.9	0.04	Probable non antigen	Non-allergen	Non-toxic
	8	6	SRGVETNVTFDPAQLF	647	0.88	0.9	Probable antigen	Non-allergen	Non-toxic		4	3	ERKPPPPGQPMPKVDK	263	0.9	0.07	Probable non antigen	Non-allergen	Non-toxic
	9	6	VVIPGLGLTYDIRKNA	540	0.88	1.05	Probable antigen	Non-allergen	Non-toxic		5	4	SEKTFYANWRDTELND	49	0.89	0.47	Probable antigen	Allergen	Non-toxic
	10	6	NRTILRQQTIDPVTNQ	505	0.88	-0.17	Probable non antigen	Allergen	Non-toxic		6	4	IVELTSSDLNDFGIDW	322	0.89	0.57	Probable antigen	Non-allergen	Non-toxic
	11	7	IGKRKTDLKRIPGSAT	78	0.86	0.38	Probable non antigen	Non-allergen	Non-toxic		7	5	PGSISSAGDIHIYTLE	221	0.87	0.99	Probable antigen	Allergen	Non-toxic
	12	7	ADSITDPLGKKVLQYL	757	0.86	-0.09	Probable non antigen	Allergen	Non-toxic		8	5	FLVWDKPVFPQSKKKT	21	0.87	-0.14	Probable non antigen	Non-allergen	Non-toxic
	13	7	IGHEWKLTDHSKLVTK	318	0.86	0.85	Probable antigen	Non-allergen	Non-toxic		9	5	KELIPEEEVGDYRTIT	142	0.87	0.14	Probable non antigen	Non-allergen	Non-toxic
	14	8	TGKNLADVRYISGRLP	809	0.85	0.54	Probable antigen	Allergen	Non-toxic		10	6	RREIKTSISIENTQSI	491	0.86	0.57	Probable antigen	Non-allergen	Non-toxic
											11	6	YRPTGIKLKFTPHVNK	447	0.86	1.23	Probable antigen	Non-allergen	Non-toxic
											12	6	LEPILKRLTSPNTDVI	170	0.86	-0.3	Probable non antigen	Non-allergen	Non-toxic
					Putative lipoprotein (irpA)						13	7	PHILDSRETADKMTVK	554	0.85	1.12	Probable antigen	Non-allergen	Non-toxic
											14	7	TQSRNAGTGGTNAVTV	427	0.85	2.1	Probable antigen	Allergen	Non-toxic
	Si. No.	Rank	B-cell epitope	Start point	Score	Antigencity	Final prediction	Allergencity	Toxicity
	1	1	VAFQTAVTAFAANNNP	66	0.93	0.02	Probable non antigen	Allergen	Non-toxic
	2	2	PGSLTGRYDQIIRNTD	384	0.91	0.65	Probable antigen	Allergen	Non-toxic
	3	2	FQATAARDTFCINLSE	356	0.91	1.09	Probable antigen	Non-allergen	Non-toxic
	4	3	LSEQTADPNYTTSCKP	369	0.9	0.9	Probable antigen	Non-allergen	Non-toxic
	5	3	HSCFSDTTKADFYYNA	302	0.9	0.23	Probable non antigen	Allergen	Non-toxic
	6	4	LKLIRDQFEDGARYSD	245	0.89	0.24	Probable non antigen	Allergen	Non-toxic
	7	5	QFEDGARYSDGLKSNP	251	0.88	0.93	Probable antigen	Allergen	Non-toxic
	8	5	GWHAIEYILWGQDLFN	189	0.88	0.36	Probable non antigen	Allergen	Non-toxic
	9	5	DGSGDEECEGLINGWP	126	0.88	1.36	Probable antigen	Non-allergen	Toxin
	10	6	DLSGAAGTDGHKRRTY	218	0.87	2.01	Probable antigen	Non-allergen	Non-toxic
	11	7	RRTYMKAVTDGLVLQL	230	0.86	0.75	Probable antigen	Non-allergen	Non-toxic
	12	7	AVNGNAGANGGANDDD	166	0.86	1.79	Probable antigen	Allergen	Non-toxic
	13	8	TVTSTGPGLKNLFGTF	334	0.85	0.39	Probable non antigen	Allergen	Non-toxic
	14	8	ESAIDNYINNNNAAQM	144	0.85	0.52	Probable antigen	Non-allergen	Non-toxic

## Sheet: Selected B-cell epitopes
							B-cell epitope prediction
					Protein name	B-cell epitope	Start point	Score	Antigencity	Allergencity	Toxicity
					LipL71	KIAGRDTKTEGNKNTK	367	0.9	2.316	Non-allergen	Non-toxic
					TBDR	YSLAKSGNVRDHEVNN	440	0.94	1.223	Non-allergen	Non-toxic
					irpA	FQATAARDTFCINLSE	360	0.91	1.095	Non-allergen	Non-toxic
					Sph2	PRYVGVPFTWDAKTNE	363	0.96	0.809	Non-allergen	Non-toxic
					GspD	NPVIQSEDLGSERKPP	252	0.93	0.66	Non-allergen	Non-toxic

## Sheet: HTL prediction
	Method used: netmhciipan_el			HTL epitope prediction
	Protein name	allele	seq_num	start	end	length	core_peptide	peptide	score	rank
	LipL71	HLA-DRB1*09:01	1	308	322	15	LKAAEESRV	AEENLKAAEESRVAA	0.917	0.01
	TBDR	HLA-DRB5*01:01	1	373	387	15	YRFVGAESR	RSYRFVGAESRYQQD	0.8964	0.03
	irpA	HLA-DRB3*02:02	1	75	89	15	FAANNNPTA	AVTAFAANNNPTAAD	0.9849	0.01
	Sph2	HLA-DRB1*04:01	1	289	303	15	FHVIGTHAQ	GKKFHVIGTHAQSQD	0.9609	0.03
	GspD	HLA-DQA1*01:02/DQB1*06:02	1	408	422	15	NQEAEISVG	LTVDNQEAEISVGQD	0.8727	0.01

## Sheet: Selected HTL epitopes
								HTL epitope prediction
						Protein name	allele	peptide	rank	Antigenicity	Allergenicity	Toxicity	IFN-γ inducer	IL-4 inducer
						LipL71	HLA-DRB1*09:01	AEENLKAAEESRVAA	0.01	1.074	Non-allergen	Non-toxic	Positive	Positive
						TBDR	HLA-DRB5*01:01	RSYRFVGAESRYQQD	0.03	0.5564	Non-allergen	Non-toxic	Positive	Positive
						irpA	HLA-DRB3*02:02	AVTAFAANNNPTAAD	0.01	0.4767	Non-allergen	Non-toxic	Positive	Positive
						Sph2	HLA-DRB1*04:01	GKKFHVIGTHAQSQD	0.03	1.2025	Non-allergen	Non-toxic	Positive	Positive
						GspD	HLA-DQA1*01:02/DQB1*06:02	LTVDNQEAEISVGQD	0.01	1.1496	Non-allergen	Non-toxic	Positive	Positive

## Sheet: CTL prediction
								CTL Prediction
								LipL71 protein (LipL71)												Sphingomyelinase C 2 (Sph2)
		NetCTL-1.2	predictions	using	supertype	A3
																NetCTL-1.2	predictions	using	supertype	A3
		Residue number	ID	Protien identifier	Peptide sequence	Predicted MHC binding affinity	Rescale binding affinity	C terminal cleavage affinity	TAP transport efficiency	Prediction score	Antigenicity	Allergenicity	Toxicity			Residue number	ID	Protien identifier	Peptide sequence	Predicted MHC binding affinity	Rescale binding affinity	C terminal cleavage affinity	TAP transport efficiency	Prediction score	Antigenicity	Allergenicity	Toxicity
		437	ID	LipL71	RIYEANRNK	0.6846	1.2884	0.3972	1.156	1.4058	0.26	Allergen	Non-toxic			324	ID	Sphingomyeli	FIYSKNIPK	0.7453	1.4026	0.5096	0.826	1.5203	0.31	Allergen	Non-toxic
		445	ID	LipL71	KIKNPNLIY	0.5508	1.0366	0.9364	3.299	1.342	1.03	Non-allergen	Non-toxic			375	ID	Sphingomyeli	KTNEIAAYY	0.6256	1.1774	0.9736	3.07	1.477	0.55	Allergen	Non-toxic
		286	ID	LipL71	RLASFDRNK	0.6427	1.2095	0.375	0.755	1.3035	-0.8	Non-allergen	Non-toxic			1	ID	Sphingomyeli	MINKITKPK	0.6572	1.2368	0.2121	0.544	1.2959	-0.97	Allergen	Non-toxic
		79	ID	LipL71	KSALYARAK	0.6048	1.1382	0.5773	0.73	1.2613	-0.08	Non-allergen	Non-toxic			20	ID	Sphingomyeli	SLIRCLPEK	0.5761	1.0842	0.8743	0.501	1.2404	-0.11	Non-allergen	Non-toxic
		456	ID	LipL71	QVLLIPPRK	0.5484	1.0321	0.8983	0.735	1.2036	-0.42	Non-allergen	Non-toxic			391	ID	Sphingomyeli	YLDYIFVSK	0.5312	0.9998	0.9728	0.335	1.1625	0.4	Allergen	Non-toxic
		471	ID	LipL71	KVESAPSRK	0.5446	1.0249	0.9257	0.427	1.1851	1.53	Allergen	Non-toxic			357	ID	Sphingomyeli	RLNVNEPRY	0.4393	0.8267	0.8781	3.148	1.1159	1.39	Allergen	Non-toxic
		418	ID	LipL71	CLWRIAKDK	0.5105	0.9608	0.8569	0.476	1.1132	-0.33	Allergen	Non-toxic			409	ID	Sphingomyeli	NLAYDPVSK	0.4594	0.8645	0.8755	0.489	1.0203	0.23	Non-allergen	Non-toxic
		421	ID	LipL71	RIAKDKRHY	0.3762	0.7081	0.6761	3.258	0.9724	-0.077	Non-allergen	Non-toxic			597	ID	Sphingomyeli	SISQREIFY	0.3965	0.7462	0.6764	2.963	0.9958	0.06	Allergen	Non-toxic
		41	ID	LipL71	RAKSAGAEK	0.3538	0.6659	0.9438	0.769	0.8459	1.56	Non-allergen	Non-toxic			599	ID	Sphingomyeli	SQREIFYLK	0.4352	0.8191	0.8918	0.651	0.9854	0.02	Non-allergen	Non-toxic
		354	ID	LipL71	ELAERIERK	0.3423	0.6443	0.9346	0.307	0.7998	0.89	Non-allergen	Non-toxic			163	ID	Sphingomyeli	FMLPTNLPR	0.388	0.7303	0.8416	1.576	0.9353	0.51	Allergen	Non-toxic
		260	ID	LipL71	LVAKNIKIY	0.2563	0.4824	0.9581	2.917	0.772	0.91	Allergen	Non-toxic			183	ID	Sphingomyeli	RISKSDYVK	0.4276	0.8048	0.4335	0.934	0.9165	0.7	Allergen	Non-toxic
																15	ID	Sphingomyeli	YLLLFSLIR	0.3709	0.698	0.9697	1.45	0.916	0.81	Non-allergen	Non-toxic
																338	ID	Sphingomyeli	IVGDLNVIK	0.4037	0.7597	0.6786	0.511	0.8871	0.45	Non-allergen	Non-toxic
		NetCTL-1.2	predictions	using	supertype	B44										445	ID	Sphingomyeli	STPTKSGHK	0.3819	0.7188	0.8778	0.336	0.8672	1.9	Allergen	Non-toxic
																570	ID	Sphingomyeli	DTYSRNHYY	0.2707	0.5094	0.967	2.722	0.7906	0.75	Allergen	Non-toxic
																156	ID	Sphingomyeli	KVLSHNVFM	0.3726	0.7012	0.1339	0.577	0.7501	0.43	Allergen	Non-toxic
		Residue number	ID	Protien identifier	Peptide sequence	Predicted MHC binding affinity	Rescale binding affinity	C terminal cleavage affinity	TAP transport efficiency	Prediction score	Antigenicity	Allergenicity	Toxicity
		114	ID	LipL71	AEEAYASQL	0.6873	1.7032	0.9352	0.873	1.8872	0.79	Allergen	Non-toxic
		546	ID	LipL71	GEEENPENL	0.6416	1.59	0.9568	0.637	1.7653	0.88	Non-allergen	Non-toxic			NetCTL-1.2	predictions	using	supertype	B44
		47	ID	LipL71	AEKYAPSEL	0.5918	1.4665	0.9524	0.931	1.6559	0.35	Non-allergen	Non-toxic
		153	ID	LipL71	KESGDDAKL	0.5119	1.2687	0.9409	0.777	1.4487	2.12	Allergen	Non-toxic			Residue number	ID	Protien identifier	Peptide sequence	Predicted MHC binding affinity	Rescale binding affinity	C terminal cleavage affinity	TAP transport efficiency	Prediction score	Antigenicity	Allergenicity	Toxicity
		55	ID	LipL71	LEEARKNLL	0.4492	1.1131	0.7456	0.512	1.2506	-0.74	Non-allergen	Non-toxic			384	ID	Sphingomyeli	YENEEPVYL	0.6302	1.5617	0.6672	0.653	1.6944	0.19	Allergen	Non-toxic
		397	ID	LipL71	GEDGLPEGW	0.3131	0.776	0.4966	0.403	0.8706	-0.46	Allergen	Non-toxic			257	ID	Sphingomyeli	IEEKIQYIF	0.5318	1.318	0.9148	2.133	1.5618	0.47	Non-allergen	Non-toxic
		92	ID	LipL71	SEKSFPSSV	0.2801	0.6942	0.9582	0.384	0.8571	0.03	Non-allergen	Non-toxic			428	ID	Sphingomyeli	DEFSDHYPI	0.5402	1.3387	0.8324	0.249	1.476	0.61	Allergen	Non-toxic
		322	ID	LipL71	AEDLYSSEK	0.2625	0.6505	0.9736	0.451	0.8191	0.21	Allergen	Non-toxic			558	ID	Sphingomyeli	LENGSKIVF	0.5023	1.2448	0.4651	2.302	1.4297	-0.47	Allergen	Non-toxic
																216	ID	Sphingomyeli	EEYPYQTDV	0.5144	1.2747	0.8077	0.294	1.4106	0.63	Allergen	Non-toxic
																80	ID	Sphingomyeli	PENDDPANL	0.4262	1.0562	0.8948	0.292	1.205	0.01	Allergen	Non-toxic
																346	ID	Sphingomyeli	KESNEYYDM	0.4088	1.0132	0.5117	0.281	1.104	0.5	Allergen	Non-toxic
								TonB-dependent receptor (TBDR)								28	ID	Sphingomyeli	KESSYKDLF	0.3656	0.906	0.2685	2.335	1.063	0.37	Allergen	Non-toxic
																287	ID	Sphingomyeli	KEGKKFHVI	0.3674	0.9104	0.8533	0.484	1.0626	1.23	Non-allergen	Non-toxic
		NetCTL-1.2	predictions	using	supertype	A3										402	ID	Sphingomyeli	AQPPVWQNL	0.3119	0.7728	0.9718	1.136	0.9754	-0.02	Allergen	Non-toxic
																301	ID	Sphingomyeli	SQDQNCSNL	0.268	0.6642	0.8868	0.858	0.8401	1.14	Allergen	Non-toxic
																386	ID	Sphingomyeli	NEEPVYLDY	0.2184	0.5412	0.9672	2.515	0.8121	0.41	Non-allergen	Non-toxic
		Residue number	ID	Protien identifier	Peptide sequence	Predicted MHC binding affinity	Rescale binding affinity	C terminal cleavage affinity	TAP transport efficiency	Prediction score	Antigenicity	Allergenicity	Toxicity			387	ID	Sphingomyeli	EEPVYLDYI	0.2933	0.727	0.3197	0.321	0.791	0.49	Non-allergen	Non-toxic
		679	ID	TonB-depende	LLDFVVTQK	0.6492	1.2219	0.9741	0.366	1.3863	0.29	Allergen	Non-toxic
		772	ID	TonB-depende	LINCSLGYK	0.7059	1.3285	0.0979	0.336	1.36	1.5	Allergen	Non-toxic
		315	ID	TonB-depende	KVYSAYTER	0.581	1.0935	0.7344	1.927	1.3	0.57	Non-allergen	Non-toxic							General secretory pathway protein D (GspD)
		543	ID	TonB-depende	LTWFAGAHK	0.5388	1.0141	0.9695	0.48	1.1835	-0.33	Allergen	Non-toxic
		216	ID	TonB-depende	GIDISILRK	0.5376	1.0117	0.9666	0.248	1.1691	1.08	Non-allergen	Non-toxic
		96	ID	TonB-depende	RIPGASIRY	0.4515	0.8498	0.9758	3.414	1.1668	1.2	Non-allergen	Non-toxic			NetCTL-1.2	predictions	using	supertype	A3
		641	ID	TonB-depende	AQLFDSSFK	0.5743	1.0808	0.0845	0.557	1.1214	0.26	Non-allergen	Non-toxic
		117	ID	TonB-depende	GVNNDLGRK	0.5174	0.9738	0.708	0.462	1.1031	1.8	Non-allergen	Non-toxic			Residue number	ID	Protien identifier	Peptide sequence	Predicted MHC binding affinity	Rescale binding affinity	C terminal cleavage affinity	TAP transport efficiency	Prediction score	Antigenicity	Allergenicity	Toxicity
																534	ID	GspD	HLFKRTTEK	0.8397	1.5804	0.9513	0.475	1.7468	0.12	Allergen	Non-toxic
																345	ID	GspD	GQFNSGLSK	0.7211	1.3571	0.8856	0.368	1.5084	0.64	Non-allergen	Non-toxic
		NetCTL-1.2	predictions	using	supertype	B44										18	ID	GspD	ILLFLVWDK	0.6392	1.2031	0.7846	0.573	1.3494	1.05	Allergen	Non-toxic
																529	ID	GspD	IPYLGHLFK	0.5569	1.0481	0.9716	0.231	1.2054	-0.76	Allergen	Non-toxic
																372	ID	GspD	SGFSLGFLK	0.5278	0.9934	0.7934	0.411	1.133	0.27	Allergen	Non-toxic
		Residue number	ID	Protien identifier	Peptide sequence	Predicted MHC binding affinity	Rescale binding affinity	C terminal cleavage affinity	TAP transport efficiency	Prediction score	Antigenicity	Allergenicity	Toxicity			67	ID	GspD	KGMSAILKK	0.4951	0.9318	0.8691	0.418	1.0831	-0.05	Non-allergen	Non-toxic
		129	ID	TonB-depende	LEDGVFTSL	0.7113	1.7628	0.9778	0.656	1.9423	0.01	Non-allergen	Non-toxic			131	ID	GspD	ALARSPIVR	0.4691	0.8828	0.4092	1.526	1.0205	0.008	Non-allergen	Non-toxic
		29	ID	TonB-depende	SEETNKPIL	0.581	1.4397	0.9125	0.679	1.6106	0.56	Non-allergen	Non-toxic			12	ID	GspD	RIFSLLILL	0.4258	0.8013	0.9538	1.334	1.0111	1.28	Allergen	Non-toxic
		405	ID	TonB-depende	YETADIKYL	0.5552	1.3759	0.9623	0.74	1.5573	0.71	Allergen	Non-toxic			31	ID	GspD	QSKKKTSAK	0.4736	0.8913	0.6657	0.371	1.0097	1.84	Non-allergen	Non-toxic
		451	ID	TonB-depende	HEVNNTKSL	0.5094	1.2624	0.9015	0.667	1.431	0.45	Non-allergen	Non-toxic			4	ID	GspD	TISQLSIFR	0.445	0.8376	0.1004	1.558	0.9305	-0.42	Non-allergen	Non-toxic
		298	ID	TonB-depende	GDIGHEWKL	0.3892	0.9644	0.7446	0.591	1.1057	1.01	Non-allergen	Non-toxic			134	ID	GspD	RSPIVRVGK	0.3832	0.7211	0.9473	0.888	0.9076	-0.76	Non-allergen	Non-toxic
		579	ID	TonB-depende	YETGFRGDI	0.3847	0.9534	0.4438	0.484	1.0442	0.57	Non-allergen	Non-toxic			26	ID	GspD	KPVFPQSKK	0.3655	0.6878	0.9763	0.206	0.8445	-0.84	Allergen	Non-toxic
		762	ID	TonB-depende	GETGVIPAY	0.2885	0.715	0.976	2.628	0.9928	0.53	Allergen	Non-toxic			27	ID	GspD	PVFPQSKKK	0.3555	0.6691	0.9548	0.336	0.8292	-0.64	Allergen	Non-toxic
		143	ID	TonB-depende	PEQYYTPNI	0.368	0.9119	0.273	0.041	0.9549	0.12	Allergen	Non-toxic			561	ID	GspD	ETADKMTVK	0.3444	0.6482	0.7672	0.388	0.7827	1.63	Non-allergen	Non-toxic
		49	ID	TonB-depende	KEKWNQGTI	0.3413	0.8457	0.5092	0.337	0.9389	0.13	Non-allergen	Non-toxic			91	ID	GspD	ISQKEIPIK	0.3742	0.7043	0.2168	0.505	0.762	0.88	Allergen	Non-toxic
		262	ID	TonB-depende	AQDANMTYL	0.3024	0.7494	0.6524	1.008	0.8976	0.86	Allergen	Non-toxic			562	ID	GspD	TADKMTVKK	0.3264	0.6142	0.9306	0.153	0.7615	1.29	Non-allergen	Non-toxic
		467	ID	TonB-depende	FQFQNRFSV	0.3175	0.7869	0.1963	0.461	0.8393	1.03	Non-allergen	Non-toxic
		380	ID	TonB-depende	AESRYQQDY	0.2151	0.5331	0.9558	2.899	0.8214	0.85	Allergen	Non-toxic
		204	ID	TonB-depende	SQVSYGGTF	0.2211	0.5479	0.8203	2.795	0.8107	0.21	Allergen	Non-toxic			NetCTL-1.2	predictions	using	supertype	B44
		815	ID	TonB-depende	RQINVGATF	0.2103	0.5212	0.9701	2.818	0.8077	0.61	Non-allergen	Non-toxic
		573	ID	TonB-depende	PEYSYNYET	0.3083	0.7641	0.4842	-1.273	0.7731	1.21	Non-allergen	Non-toxic			Residue number	ID	Protien identifier	Peptide sequence	Predicted MHC binding affinity	Rescale binding affinity	C terminal cleavage affinity	TAP transport efficiency	Prediction score	Antigenicity	Allergenicity	Toxicity
		573	ID	TonB-depende	PEYSYNYET	0.3083	0.7641	0.4842	-1.273	0.7731	1.21	Non-allergen	Non-toxic			492	ID	GspD	REIKTSISI	0.5978	1.4814	0.9121	0.844	1.6604	0.77	Non-allergen	Non-toxic
																560	ID	GspD	RETADKMTV	0.5778	1.4319	0.8539	0.441	1.5821	1.08	Non-allergen	Non-toxic
																94	ID	GspD	KEIPIKNGF	0.5494	1.3614	0.1581	2.526	1.5114	0.38	Allergen	Non-toxic
								Putative lipoprotein (irpA)								415	ID	GspD	AEISVGQDV	0.5392	1.3363	0.3502	0.225	1.4	1.04	Allergen	Non-toxic
																577	ID	GspD	YELERERIL	0.5034	1.2476	0.4303	0.949	1.3596	-0.25	Allergen	Non-toxic
		NetCTL-1.2	predictions	using	supertype	A3										45	ID	GspD	QEEPSEKTF	0.447	1.1078	0.7896	2.278	1.3402	0.86	Allergen	Non-toxic
																472	ID	GspD	QEIKNIAEI	0.4741	1.1749	0.9603	0.376	1.3378	-0.61	Allergen	Non-toxic
																148	ID	GspD	EEVGDYRTI	0.4954	1.2276	0.3078	0.106	1.2791	0.73	Non-allergen	Non-toxic
		Residue number	ID	Protien identifier	Peptide sequence	Predicted MHC binding affinity	Rescale binding affinity	C terminal cleavage affinity	TAP transport efficiency	Prediction score	Antigenicity	Allergenicity	Toxicity			117	ID	GspD	VEEPDLISI	0.4657	1.1541	0.4301	0.364	1.2368	0.61	Non-allergen	Non-toxic
		39	ID	Putative	TLFQPTATR	0.6008	1.1308	0.9524	1.631	1.3552	0.31	Non-allergen	Non-toxic			109	ID	GspD	LESLGFGVV	0.3923	0.9722	0.9656	0.226	1.1284	0.52	Non-allergen	Non-toxic
		16	ID	Putative	ISFLFSNCK	0.5878	1.1062	0.9666	0.687	1.2856	0.36	Allergen	Non-toxic			300	ID	GspD	AEIRKIIKV	0.3777	0.9359	0.9031	0.336	1.0882	-0.67	Non-allergen	Non-toxic
		339	ID	Putative	VTSTGPGLK	0.5506	1.0362	0.6657	0.511	1.1616	1.62	Non-allergen	Non-toxic			240	ID	GspD	AEKIAATLV	0.3748	0.9288	0.8567	0.154	1.065	0.51	Non-allergen	Non-toxic
		191	ID	Putative	TVGWHAIEY	0.4529	0.8523	0.8952	2.927	1.1329	0.59	Allergen	Non-toxic			297	ID	GspD	AEWAEIRKI	0.3572	0.8851	0.7256	0.856	1.0368	-0.69	Non-allergen	Non-toxic
		324	ID	Putative	VLNIWNGSY	0.4274	0.8044	0.9765	2.966	1.0992	-0.29	Non-allergen	Non-toxic			235	ID	GspD	LEYSEAEKI	0.3793	0.94	0.3786	0.6	1.0268	0.24	Allergen	Non-toxic
		33	ID	Putative	RLALLMTLF	0.3972	0.7475	0.7298	2.648	0.9893	0.84	Allergen	Non-toxic			162	ID	GspD	IENVKPEEL	0.3373	0.8359	0.6814	0.603	0.9683	0.92	Allergen	Non-toxic
		414	ID	Putative	KFIGDKMKK	0.4309	0.8109	0.7444	0.759	0.9605	-0.19	Non-allergen	Non-toxic			500	ID	GspD	IENTQSIVI	0.3287	0.8146	0.3738	0.382	0.8897	-0.14	Non-allergen	Non-toxic
		86	ID	Putative	TAADHINLK	0.4468	0.841	0.4967	0.368	0.9339	2.09	Allergen	Non-toxic			527	ID	GspD	GDIPYLGHL	0.2751	0.6817	0.9497	0.585	0.8534	-0.63	Allergen	Non-toxic
		210	ID	Putative	GVNQISGQR	0.3867	0.7278	0.8589	1.32	0.9226	1.01	Non-allergen	Non-toxic			216	ID	GspD	IEEATPGSI	0.2545	0.6306	0.8345	0.379	0.7747	0.64	Allergen	Non-toxic
		306	ID	Putative	HSCFSDTTK	0.4266	0.8029	0.1892	0.256	0.8441	-0.39	Allergen	Non-toxic			142	ID	GspD	KELIPEEEV	0.2846	0.7052	0.2968	0.274	0.7634	-0.52	Allergen	Non-toxic
																118	ID	GspD	EEPDLISIV	0.2513	0.6227	0.9206	0.007	0.7612	-0.16	Allergen	Non-toxic
		NetCTL-1.2	predictions	using	supertype	B44
		Residue number	ID	Protien identifier	Peptide sequence	Predicted MHC binding affinity	Rescale binding affinity	C terminal cleavage affinity	TAP transport efficiency	Prediction score	Antigenicity	Allergenicity	Toxicity
		404	ID	Putative	NEYQILFDV	0.5614	1.3913	0.7245	0.264	1.5132	0.6	Allergen	Non-toxic
		161	ID	Putative	AQMTYANVL	0.38	0.9418	0.9534	1.393	1.1544	0.6	Non-allergen	Non-toxic
		147	ID	Putative	DESAIDNYI	0.29	0.7188	0.3105	0.127	0.7717	0.73	Allergen	Non-toxic
			*	Residues located in the signal peptide regions are highlighted in red.

## Sheet: Selected CTL epitopes
									CTL epitope prediction
							Protein name	Epitope	HLA class I supertypes	Antigenicity	Allergenicity	Toxicity
							LipL71	KIKNPNLIY	A3	1.03	Non-allergen	Non-toxic
								GEEENPENL	B44	0.88	Non-allergen	Non-toxic
							TBDR	KVYSAYTER	A3	0.57	Non-allergen	Non-toxic
								HEVNNTKSL	B44	0.45	Non-allergen	Non-toxic
							irpA	VTSTGPGLK	A3	1.62	Non-allergen	Non-toxic
								AQMTYANVL	B44	0.6	Non-allergen	Non-toxic
							Sph2	IVGDLNVIK	A3	0.81	Non-allergen	Non-toxic
								IEEKIQYIF	B44	0.47	Non-allergen	Non-toxic
							GspD	GQFNSGLSK	A3	0.64	Non-allergen	Non-toxic
								REIKTSISI	B44	0.77	Non-allergen	Non-toxic

## Sheet: IEDB prediction for known epito
		Comparison of Predicted Epitopes with Known IEDB Epitope Data
Epitope ID	Epitope	Epitope	Protein name	Epitope	Epitope	Epitope	Epitope	Epitope	Epitope	Epitope	Epitope	Epitope	Epitope	Epitope	Epitope	Related Object	Related Object	Related Object	Related Object	Related Object	Related Object	Related Object	Related Object	Related Object	Related Object	Related Object	Related Object	Related Object	Related Object	Related Object
IEDB IRI	Object Type	Name	Source Molecule	Modifications	Starting Position	Ending Position	IRI	Synonyms	Source Molecule IRI	Molecule Parent	Molecule Parent IRI	Source Organism	Source Organism IRI	Species	Species IRI	Epitope Relation	Object Type	Name	Starting Position	Ending Position	IRI	Synonyms	Source Molecule	Source Molecule IRI	Molecule Parent	Molecule Parent IRI	Source Organism	Source Organism IRI	Species	Species IRI
http://www.iedb.org/epitope/9964	Linear peptide	DREKLQERLAKLAGGVAVIHV	chaperonin GroEL		360	380			http://www.ncbi.nlm.nih.gov/protein/NP_712836.1	Chaperonin GroEL	http://www.uniprot.org/uniprot/P61439	Leptospira interrogans serovar Lai str. HY-1	https://ontology.iedb.org/ontology/ONTIE_0000715	Leptospira interrogans	http://purl.obolibrary.org/obo/NCBITaxon_173
http://www.iedb.org/epitope/33328	Linear peptide	KSGRC	hypothetical protein LIC10449		66	70			http://www.ncbi.nlm.nih.gov/protein/YP_000433.1	Uncharacterized protein	http://www.uniprot.org/uniprot/Q8EZQ4	Leptospira interrogans serovar Copenhageni str. Fiocruz L1-130	http://purl.obolibrary.org/obo/NCBITaxon_267671	Leptospira interrogans	http://purl.obolibrary.org/obo/NCBITaxon_173
http://www.iedb.org/epitope/33380	Linear peptide	KSKKSS	cysteine synthase		228	233			http://www.ncbi.nlm.nih.gov/protein/YP_001771.1	cysteine synthase	http://www.uniprot.org/uniprot/Q8F4E4	Leptospira interrogans serovar Copenhageni str. Fiocruz L1-130	http://purl.obolibrary.org/obo/NCBITaxon_267671	Leptospira interrogans	http://purl.obolibrary.org/obo/NCBITaxon_173
http://www.iedb.org/epitope/40076	Linear peptide	LTPCD	hypothetical protein LIC11014		220	224			http://www.ncbi.nlm.nih.gov/protein/YP_000986.1	Uncharacterized protein	http://www.uniprot.org/uniprot/Q8F1P6	Leptospira interrogans serovar Copenhageni str. Fiocruz L1-130	http://purl.obolibrary.org/obo/NCBITaxon_267671	Leptospira interrogans	http://purl.obolibrary.org/obo/NCBITaxon_173
http://www.iedb.org/epitope/40077	Linear peptide	LTPCDN	hypothetical protein LIC11014		220	225			http://www.ncbi.nlm.nih.gov/protein/YP_000986.1	Uncharacterized protein	http://www.uniprot.org/uniprot/Q8F1P6	Leptospira interrogans serovar Copenhageni str. Fiocruz L1-130	http://purl.obolibrary.org/obo/NCBITaxon_267671	Leptospira interrogans	http://purl.obolibrary.org/obo/NCBITaxon_173
http://www.iedb.org/epitope/48094	Linear peptide	PKKS	heavy metal efflux pump		1089	1092			http://www.ncbi.nlm.nih.gov/protein/YP_002159.1	Heavy metal efflux pump	http://www.uniprot.org/uniprot/Q8F5X3	Leptospira interrogans serovar Copenhageni str. Fiocruz L1-130	http://purl.obolibrary.org/obo/NCBITaxon_267671	Leptospira interrogans	http://purl.obolibrary.org/obo/NCBITaxon_173
http://www.iedb.org/epitope/49620	Linear peptide	PTFGS	putative outermembrane protein		188	192			http://www.ncbi.nlm.nih.gov/protein/AAN49104.1	Lipoprotein	http://www.uniprot.org/uniprot/Q8F4Y3	Leptospira interrogans serovar Lai str. 56601	http://purl.obolibrary.org/obo/NCBITaxon_189518	Leptospira interrogans	http://purl.obolibrary.org/obo/NCBITaxon_173
http://www.iedb.org/epitope/55875	Linear peptide	RSKRIR	hypothetical protein LIC12692		433	438			http://www.ncbi.nlm.nih.gov/protein/YP_002613.1	Conserved protein containing a thioredoxin domain	http://www.uniprot.org/uniprot/Q8F7I7	Leptospira interrogans serovar Copenhageni str. Fiocruz L1-130	http://purl.obolibrary.org/obo/NCBITaxon_267671	Leptospira interrogans	http://purl.obolibrary.org/obo/NCBITaxon_173
http://www.iedb.org/epitope/58942	Linear peptide	SKSSRC	hypothetical protein LIC12963		629	634			http://www.ncbi.nlm.nih.gov/protein/YP_002876.1	PF07598 family protein	http://www.uniprot.org/uniprot/Q8F8D7	Leptospira interrogans serovar Copenhageni str. Fiocruz L1-130	http://purl.obolibrary.org/obo/NCBITaxon_267671	Leptospira interrogans	http://purl.obolibrary.org/obo/NCBITaxon_173
http://www.iedb.org/epitope/61144	Linear peptide	SSKSYR	hypothetical protein LIC12572		181	186			http://www.ncbi.nlm.nih.gov/protein/YP_002496.1	YkgJ family cysteine cluster protein	http://www.uniprot.org/uniprot/Q8F745	Leptospira interrogans serovar Copenhageni str. Fiocruz L1-130	http://purl.obolibrary.org/obo/NCBITaxon_267671	Leptospira interrogans	http://purl.obolibrary.org/obo/NCBITaxon_173
http://www.iedb.org/epitope/64855	Linear peptide	TLINIF	unknown		405	410			http://www.ncbi.nlm.nih.gov/protein/AAL49467.1	3-dehydrosphinganine reductase	http://www.uniprot.org/uniprot/Q8F7H4	Leptospira interrogans	http://purl.obolibrary.org/obo/NCBITaxon_173	Leptospira interrogans	http://purl.obolibrary.org/obo/NCBITaxon_173
http://www.iedb.org/epitope/65429	Linear peptide	TNSKRK	hypothetical protein LIC10585		70	75			http://www.ncbi.nlm.nih.gov/protein/YP_000569.1	Flagellar biosynthesis protein FlhB	http://www.uniprot.org/uniprot/Q8F303	Leptospira interrogans serovar Copenhageni str. Fiocruz L1-130	http://purl.obolibrary.org/obo/NCBITaxon_267671	Leptospira interrogans	http://purl.obolibrary.org/obo/NCBITaxon_173
http://www.iedb.org/epitope/65521	Linear peptide	TPCSK	hypothetical protein LIC13253		27	31			http://www.ncbi.nlm.nih.gov/protein/YP_003160.1	Cysteine rich repeat domain protein	http://www.uniprot.org/uniprot/Q8EYY1	Leptospira interrogans serovar Copenhageni str. Fiocruz L1-130	http://purl.obolibrary.org/obo/NCBITaxon_267671	Leptospira interrogans	http://purl.obolibrary.org/obo/NCBITaxon_173
http://www.iedb.org/epitope/71431	Linear peptide	VTNNTP	hypothetical protein LIC13434		195	200			http://www.ncbi.nlm.nih.gov/protein/YP_003337.1	Hypothetical lipoprotein	http://www.uniprot.org/uniprot/Q8EYC5	Leptospira interrogans serovar Copenhageni str. Fiocruz L1-130	http://purl.obolibrary.org/obo/NCBITaxon_267671	Leptospira interrogans	http://purl.obolibrary.org/obo/NCBITaxon_173
http://www.iedb.org/epitope/130285	Linear peptide	VRMMLIPLDATLIKV	major outer membrane protein		181	195			http://www.ncbi.nlm.nih.gov/protein/AAT48493.1	LipL41	http://www.uniprot.org/uniprot/Q8F8E1	Leptospira interrogans serovar Lai	http://purl.obolibrary.org/obo/NCBITaxon_57678	Leptospira interrogans	http://purl.obolibrary.org/obo/NCBITaxon_173
http://www.iedb.org/epitope/130431	Linear peptide	AAKAKPVQKLDDDDDGDDTYKEERHNKYNS	LipL32		151	180			http://www.ncbi.nlm.nih.gov/protein/AAS69953.1	LipL32	http://www.uniprot.org/uniprot/O34094	Leptospira interrogans serovar Copenhageni	http://purl.obolibrary.org/obo/NCBITaxon_44275	Leptospira interrogans	http://purl.obolibrary.org/obo/NCBITaxon_173
http://www.iedb.org/epitope/130641	Linear peptide	YNSLTRIKIPNPPKSFDDLKNIDTKKLLVRG	LipL32		178	208			http://www.ncbi.nlm.nih.gov/protein/AAS69953.1	LipL32	http://www.uniprot.org/uniprot/O34094	Leptospira interrogans serovar Copenhageni	http://purl.obolibrary.org/obo/NCBITaxon_44275	Leptospira interrogans	http://purl.obolibrary.org/obo/NCBITaxon_173
http://www.iedb.org/epitope/133518	Linear peptide	ASDVVKKMVGETVESA	outer membrane lipoprotein		97	112			http://www.ncbi.nlm.nih.gov/protein/ABA10360.1	Outer membrane lipoprotein LipL21	http://www.uniprot.org/uniprot/G1UB25	Leptospira interrogans serovar Lai	http://purl.obolibrary.org/obo/NCBITaxon_57678	Leptospira interrogans	http://purl.obolibrary.org/obo/NCBITaxon_173
http://www.iedb.org/epitope/133540	Linear peptide	DALVAKAQEVS	outer membrane lipoprotein		174	184			http://www.ncbi.nlm.nih.gov/protein/ABA10360.1	Outer membrane lipoprotein LipL21	http://www.uniprot.org/uniprot/G1UB25	Leptospira interrogans serovar Lai	http://purl.obolibrary.org/obo/NCBITaxon_57678	Leptospira interrogans	http://purl.obolibrary.org/obo/NCBITaxon_173
http://www.iedb.org/epitope/133616	Linear peptide	KIFCISIFL	putative surface protein		3	11			http://www.ncbi.nlm.nih.gov/protein/AAN52495.1	LigB-like protein	http://www.uniprot.org/uniprot/Q8EZS3	Leptospira interrogans serovar Pomona	http://purl.obolibrary.org/obo/NCBITaxon_44276	Leptospira interrogans	http://purl.obolibrary.org/obo/NCBITaxon_173
http://www.iedb.org/epitope/133618	Linear peptide	KKLLVRGLYRISFTTYK	major outer membrane protein		202	218			http://www.ncbi.nlm.nih.gov/protein/AAS73248.1	LipL32	http://www.uniprot.org/uniprot/O34094	Leptospira interrogans	http://purl.obolibrary.org/obo/NCBITaxon_173	Leptospira interrogans	http://purl.obolibrary.org/obo/NCBITaxon_173
http://www.iedb.org/epitope/133619	Linear peptide	KLIVTPAAL	putative surface protein		305	313			http://www.ncbi.nlm.nih.gov/protein/AAN52495.1	LigB-like protein	http://www.uniprot.org/uniprot/Q8EZS3	Leptospira interrogans serovar Pomona	http://purl.obolibrary.org/obo/NCBITaxon_44276	Leptospira interrogans	http://purl.obolibrary.org/obo/NCBITaxon_173
http://www.iedb.org/epitope/133732	Linear peptide	VKGSFVASVGLLFPPGIPGVSPLIHS	major outer membrane protein		222	247			http://www.ncbi.nlm.nih.gov/protein/AAS73248.1	LipL32	http://www.uniprot.org/uniprot/O34094	Leptospira interrogans	http://purl.obolibrary.org/obo/NCBITaxon_173	Leptospira interrogans	http://purl.obolibrary.org/obo/NCBITaxon_173
http://www.iedb.org/epitope/133733	Linear peptide	VKTLLPYGSVINYYGYVKPG	major outer membrane protein		47	66			http://www.ncbi.nlm.nih.gov/protein/AAS73248.1	LipL32	http://www.uniprot.org/uniprot/O34094	Leptospira interrogans	http://purl.obolibrary.org/obo/NCBITaxon_173	Leptospira interrogans	http://purl.obolibrary.org/obo/NCBITaxon_173
http://www.iedb.org/epitope/133736	Linear peptide	VLPSIAKGL	putative surface protein		411	419			http://www.ncbi.nlm.nih.gov/protein/AAN52495.1	LigB-like protein	http://www.uniprot.org/uniprot/Q8EZS3	Leptospira interrogans serovar Pomona	http://purl.obolibrary.org/obo/NCBITaxon_44276	Leptospira interrogans	http://purl.obolibrary.org/obo/NCBITaxon_173
http://www.iedb.org/epitope/133740	Linear peptide	WIRVERMSAIMPDQIAKAAKAKPVQKL	major outer membrane protein		134	160			http://www.ncbi.nlm.nih.gov/protein/AAS73248.1	LipL32	http://www.uniprot.org/uniprot/O34094	Leptospira interrogans	http://purl.obolibrary.org/obo/NCBITaxon_173	Leptospira interrogans	http://purl.obolibrary.org/obo/NCBITaxon_173
http://www.iedb.org/epitope/141535	Linear peptide	EAAAYIKGRLSPIVKTERIKVFVK	major outer membrane protein		233	256			http://www.ncbi.nlm.nih.gov/protein/AAT48493.1	LipL41	http://www.uniprot.org/uniprot/Q8F8E1	Leptospira interrogans serovar Lai	http://purl.obolibrary.org/obo/NCBITaxon_57678	Leptospira interrogans	http://purl.obolibrary.org/obo/NCBITaxon_173
http://www.iedb.org/epitope/141544	Linear peptide	KELLQEGYEEIVGETPSFKK	major outer membrane protein		263	282			http://www.ncbi.nlm.nih.gov/protein/AAT48493.1	LipL41	http://www.uniprot.org/uniprot/Q8F8E1	Leptospira interrogans serovar Lai	http://purl.obolibrary.org/obo/NCBITaxon_57678	Leptospira interrogans	http://purl.obolibrary.org/obo/NCBITaxon_173
http://www.iedb.org/epitope/141548	Linear peptide	LSPFPAYPIVVGGQIYRFGYKHEL	transmembrane outer membrane protein		297	320			http://www.ncbi.nlm.nih.gov/protein/AAT48511.1	OmpL1	http://www.uniprot.org/uniprot/G1UB30	Leptospira interrogans serovar Lai	http://purl.obolibrary.org/obo/NCBITaxon_57678	Leptospira interrogans	http://purl.obolibrary.org/obo/NCBITaxon_173
http://www.iedb.org/epitope/141566	Linear peptide	SSIVIPAAVGIKLNVTEDA	transmembrane outer membrane protein		173	191			http://www.ncbi.nlm.nih.gov/protein/AAT48511.1	OmpL1	http://www.uniprot.org/uniprot/G1UB30	Leptospira interrogans serovar Lai	http://purl.obolibrary.org/obo/NCBITaxon_57678	Leptospira interrogans	http://purl.obolibrary.org/obo/NCBITaxon_173
http://www.iedb.org/epitope/141568	Linear peptide	VFPKDKEGRALQKFLGTIR	major outer membrane protein		30	48			http://www.ncbi.nlm.nih.gov/protein/AAT48493.1	LipL41	http://www.uniprot.org/uniprot/Q8F8E1	Leptospira interrogans serovar Lai	http://purl.obolibrary.org/obo/NCBITaxon_57678	Leptospira interrogans	http://purl.obolibrary.org/obo/NCBITaxon_173
http://www.iedb.org/epitope/141569	Linear peptide	VRSSNTCTVGPSDPACFQNP	transmembrane outer membrane protein		59	78			http://www.ncbi.nlm.nih.gov/protein/AAT48511.1	OmpL1	http://www.uniprot.org/uniprot/G1UB30	Leptospira interrogans serovar Lai	http://purl.obolibrary.org/obo/NCBITaxon_57678	Leptospira interrogans	http://purl.obolibrary.org/obo/NCBITaxon_173
http://www.iedb.org/epitope/141580	Linear peptide	YIGVAPRKAIPA	transmembrane outer membrane protein		87	98			http://www.ncbi.nlm.nih.gov/protein/AAT48511.1	OmpL1	http://www.uniprot.org/uniprot/G1UB30	Leptospira interrogans serovar Lai	http://purl.obolibrary.org/obo/NCBITaxon_57678	Leptospira interrogans	http://purl.obolibrary.org/obo/NCBITaxon_173
http://www.iedb.org/epitope/219801	Linear peptide	TALSVGSSK	immunoglobulin-like protein A		274	282			http://www.ncbi.nlm.nih.gov/protein/AFG28560.1	LigB-like protein	http://www.uniprot.org/uniprot/Q8EZS3	Leptospira interrogans serovar Australis	http://purl.obolibrary.org/obo/NCBITaxon_211882	Leptospira interrogans	http://purl.obolibrary.org/obo/NCBITaxon_173
http://www.iedb.org/epitope/221330	Linear peptide	VVIENTPGK	immunoglobulin-like protein A		169	177			http://www.ncbi.nlm.nih.gov/protein/AFG28560.1	LigB-like protein	http://www.uniprot.org/uniprot/Q8EZS3	Leptospira interrogans serovar Australis	http://purl.obolibrary.org/obo/NCBITaxon_211882	Leptospira interrogans	http://purl.obolibrary.org/obo/NCBITaxon_173
http://www.iedb.org/epitope/496680	Linear peptide	LATIVVNTLRKTISCVAVKAPGFGDRRKSM	chaperonin GroEL		258	287			http://www.ncbi.nlm.nih.gov/protein/YP_001299.1	Chaperonin GroEL	http://www.uniprot.org/uniprot/P61439	Leptospira interrogans	http://purl.obolibrary.org/obo/NCBITaxon_173	Leptospira interrogans	http://purl.obolibrary.org/obo/NCBITaxon_173
http://www.iedb.org/epitope/613482	Linear peptide	DHHTQSSYTP	putative surface protein		1111	1120			http://www.ncbi.nlm.nih.gov/protein/AAN52495.1	LigB-like protein	http://www.uniprot.org/uniprot/Q8EZS3	Leptospira interrogans serovar Pomona	http://purl.obolibrary.org/obo/NCBITaxon_44276	Leptospira interrogans	http://purl.obolibrary.org/obo/NCBITaxon_173
http://www.iedb.org/epitope/613494	Linear peptide	SNAQKNQGNA	putative surface protein		543	552			http://www.ncbi.nlm.nih.gov/protein/AAN52495.1	LigB-like protein	http://www.uniprot.org/uniprot/Q8EZS3	Leptospira interrogans serovar Pomona	http://purl.obolibrary.org/obo/NCBITaxon_44276	Leptospira interrogans	http://purl.obolibrary.org/obo/NCBITaxon_173
http://www.iedb.org/epitope/871965	Linear peptide	EEPIYGLTKPVTTFDPVYT	sterol desaturase family protein [Leptospira interrogans]		242	260			http://www.ncbi.nlm.nih.gov/protein/WP_001162077.1	Sterol desaturase	http://www.uniprot.org/uniprot/Q8F2Z1	Leptospira interrogans	http://purl.obolibrary.org/obo/NCBITaxon_173	Leptospira interrogans	http://purl.obolibrary.org/obo/NCBITaxon_173
http://www.iedb.org/epitope/871977	Linear peptide	EFSKTIVEKANQFWMMVRGEGAYSKPTRISQFSIQGLMREEDVLKTS	hypothetical protein [Leptospira interrogans]		131	177			http://www.ncbi.nlm.nih.gov/protein/WP_017853878.1	Zn-dependent hydrolase	http://www.uniprot.org/uniprot/Q8F1D2	Leptospira interrogans	http://purl.obolibrary.org/obo/NCBITaxon_173	Leptospira interrogans	http://purl.obolibrary.org/obo/NCBITaxon_173
http://www.iedb.org/epitope/873187	Linear peptide	NPTAEDWEVDLVDTGALTMTGGRLLRLKDQLSKETFMVTY	glucose-1-phosphate cytidylyltransferase [Leptospira interrogans serovar Pyrogenes str. 2006006960]		50	89			http://www.ncbi.nlm.nih.gov/protein/EKR17272.1	glucose-1-phosphate cytidylyltransferase	http://www.uniprot.org/uniprot/Q8F5N6	Leptospira interrogans	http://purl.obolibrary.org/obo/NCBITaxon_173	Leptospira interrogans	http://purl.obolibrary.org/obo/NCBITaxon_173
http://www.iedb.org/epitope/1308568	Linear peptide	EVENPDPKVAQE	SIMPL domain-containing protein [Leptospira interrogans]		49	60			http://www.ncbi.nlm.nih.gov/protein/WP_000620910.1	PF04402 family protein	http://www.uniprot.org/uniprot/Q8F2W1	Leptospira interrogans	http://purl.obolibrary.org/obo/NCBITaxon_173	Leptospira interrogans	http://purl.obolibrary.org/obo/NCBITaxon_173
http://www.iedb.org/epitope/2187666	Linear peptide	GHDERAKRISKSDYVK	sphingomyelin phosphodiesterase [Leptospira interrogans]		176	191			http://www.ncbi.nlm.nih.gov/protein/WP_000608692.1	Sphingomyelinase C 2	http://www.uniprot.org/uniprot/P59116	Leptospira interrogans serovar Lai	http://purl.obolibrary.org/obo/NCBITaxon_57678	Leptospira interrogans	http://purl.obolibrary.org/obo/NCBITaxon_173
http://www.iedb.org/epitope/2187847	Linear peptide	TPTKSGHKKKYDQV	sphingomyelin phosphodiesterase [Leptospira interrogans]		446	459			http://www.ncbi.nlm.nih.gov/protein/WP_000608692.1	Sphingomyelinase C 2	http://www.uniprot.org/uniprot/P59116	Leptospira interrogans serovar Lai	http://purl.obolibrary.org/obo/NCBITaxon_57678	Leptospira interrogans	http://purl.obolibrary.org/obo/NCBITaxon_173
http://www.iedb.org/epitope/2187865	Linear peptide	WAILVPGA	LruC domain-containing protein [Leptospira interrogans]		629	636			http://www.ncbi.nlm.nih.gov/protein/WP_000721953.1	Lipoprotein	http://www.uniprot.org/uniprot/Q8EXJ2	Leptospira interrogans	http://purl.obolibrary.org/obo/NCBITaxon_173	Leptospira interrogans	http://purl.obolibrary.org/obo/NCBITaxon_173
http://www.iedb.org/epitope/2187885	Linear peptide	YSSSFILIIKKG	lipoprotein [Leptospira interrogans serovar Hardjo str. Norma]		5	16			http://www.ncbi.nlm.nih.gov/protein/ALE41857.1	Lipoprotein	http://www.uniprot.org/uniprot/Q8EXJ2	Leptospira interrogans serovar Hardjo str. Norma	http://purl.obolibrary.org/obo/NCBITaxon_1279460	Leptospira interrogans	http://purl.obolibrary.org/obo/NCBITaxon_173
